# Supplementary material for: ﻿Strobilanthes danxiaensis, a new species of Acanthaceae endemic to Danxia Mountain in Guangdong Province, China
Source: PhytoKeys. 2025 Dec 16;268:69–79. doi: 10.3897/phytokeys.268.172546 (PMC12728521; doi:10.3897/phytokeys.268.172546)
Supplement: XML Treatment for Strobilanthes danxiaensis [file phytokeys.268.172546-treatment1.xml]

<!DOCTYPE tp:taxon-treatment
  PUBLIC "-//TaxonX//DTD Taxonomic Treatment Publishing DTD v0 20100105//EN" "tax-treatment-NSO.dtd">
<tp:taxon-treatment xmlns:tp="http://www.plazi.org/taxpub"><tp:treatment-meta><kwd-group><label>Taxon classification</label><kwd>
                <named-content content-type="kingdom">Plantae</named-content>
              </kwd><kwd>
                <named-content content-type="order">Lamiales</named-content>
              </kwd><kwd>
                <named-content content-type="family">Acanthaceae</named-content>
              </kwd></kwd-group><mixed-citation publication-type="journal"><person-group><name><surname>Wu</surname><given-names>Bao-Huan</given-names></name><name><surname>Zhang</surname><given-names>Ji-Fang</given-names></name><name><surname>Guo</surname><given-names>Jian-Qiang</given-names></name><name><surname>Wang</surname><given-names>Wei</given-names></name><name><surname>Dai</surname><given-names>Se-Ping</given-names></name><name><surname>Liu</surname><given-names>Guo-Feng</given-names></name><name><surname>Fan</surname><given-names>Qiang</given-names></name></person-group><article-title>﻿<italic><tp:taxon-name><tp:taxon-name-part taxon-name-part-type="genus" reg="Strobilanthes">Strobilanthes</tp:taxon-name-part> <tp:taxon-name-part taxon-name-part-type="species" reg="danxiaensis">danxiaensis</tp:taxon-name-part></tp:taxon-name></italic>, a new species of <tp:taxon-name><tp:taxon-name-part taxon-name-part-type="family">Acanthaceae</tp:taxon-name-part></tp:taxon-name> endemic to Danxia Mountain in Guangdong Province, China</article-title><source>PhytoKeys</source><day>16</day><month>12</month><year>2025</year><volume>268</volume><fpage>69</fpage><lpage>79</lpage><pub-id pub-id-type="doi">10.3897/phytokeys.268.172546</pub-id></mixed-citation></tp:treatment-meta><tp:nomenclature><label>﻿</label><tp:taxon-name><object-id xmlns:xlink="http://www.w3.org/1999/xlink" content-type="arpha" xlink:type="simple">2D01A434-8C38-5096-9ECB-C9E51098FFBB</object-id>
              <tp:taxon-name-part taxon-name-part-type="genus" reg="Strobilanthes">Strobilanthes</tp:taxon-name-part>
              <tp:taxon-name-part taxon-name-part-type="species" reg="danxiaensis">danxiaensis</tp:taxon-name-part>
              <object-id xmlns:xlink="http://www.w3.org/1999/xlink" content-type="ipni" xlink:type="simple">urn:lsid:ipni.org:names:77373766-1</object-id>
            </tp:taxon-name><tp:taxon-authority>B.H.Wu, J.F.Zhang &amp; J.Q.Guo</tp:taxon-authority><tp:taxon-status xmlns:xlink="http://www.w3.org/1999/xlink" xlink:type="simple">sp. nov.</tp:taxon-status><xref ref-type="fig" rid="F2">Fig. 2</xref></tp:nomenclature><tp:treatment-sec sec-type="material" id="SECID0EXUAG"><title>Type.</title><p><bold>China</bold> • <bold>Guangdong Province</bold>: Shaoguan City, Renhua County, Danxia Mountain area, 250 m a.s.l., in moist valleys, 4 December 2024, <italic>Jian-Qiang Guo and Bao-Huan Wu Lg2024179</italic> (holotype: SYS!; isotype: SYS!; IBSC!).</p></tp:treatment-sec><tp:treatment-sec sec-type="diagnosis" id="SECID0EDVAG"><title>Diagnosis.</title><p>Morphologically, <italic><tp:taxon-name><tp:taxon-name-part taxon-name-part-type="genus" reg="Strobilanthes">Strobilanthes</tp:taxon-name-part> <tp:taxon-name-part taxon-name-part-type="species" reg="danxiaensis">danxiaensis</tp:taxon-name-part></tp:taxon-name></italic> is most similar to <italic><tp:taxon-name><tp:taxon-name-part taxon-name-part-type="genus" reg="Strobilanthes">S.</tp:taxon-name-part> <tp:taxon-name-part taxon-name-part-type="species" reg="tetrasperma">tetrasperma</tp:taxon-name-part></tp:taxon-name></italic>, but differs in its longer corolla (2.8–4 cm vs. 1.5–2 cm), with larger, emarginate oblong–obovate corolla lobes (ca. 1 × 1 cm vs. oblong lobes ca. 4 × 5 mm with obtuse apices), and a much longer style (3 cm vs. 1.5 cm).</p><fig id="F2" position="float" orientation="portrait"><object-id xmlns:xlink="http://www.w3.org/1999/xlink" content-type="doi" xlink:type="simple">10.3897/phytokeys.268.172546.figure2</object-id><object-id xmlns:xlink="http://www.w3.org/1999/xlink" content-type="arpha" xlink:type="simple">85E7E469-683B-5AB3-849F-7214B4E28842</object-id><label>Figure 2.</label><caption><p><italic><tp:taxon-name><tp:taxon-name-part taxon-name-part-type="genus" reg="Strobilanthes">Strobilanthes</tp:taxon-name-part> <tp:taxon-name-part taxon-name-part-type="species" reg="danxiaensis">danxiaensis</tp:taxon-name-part></tp:taxon-name></italic>. <bold>A.</bold> Wild individuals; <bold>B.</bold> Habitat; <bold>C.</bold> Flowering branch; <bold>D.</bold> Leaves; <bold>E.</bold> Inflorescence; <bold>F.</bold> Bud; <bold>G.</bold> Side view of flower; <bold>H.</bold> Front view of flower; <bold>I.</bold> Bracts; <bold>J.</bold> Bracteoles; <bold>K.</bold> Calyxs; <bold>L.</bold> Gynoecium; <bold>M.</bold> Dissected corolla showing stamens; <bold>N.</bold> Infructescence; <bold>O.</bold> Dissected capsule. Photographed by Jian-Qiang Guo and Bao-Huan Wu.</p></caption><graphic xmlns:xlink="http://www.w3.org/1999/xlink" xlink:href="phytokeys-268-069_article-172546__-g002.jpg" position="float" orientation="portrait" xlink:type="simple" id="oo_1493329.jpg"><uri content-type="original_file" xlink:type="simple">https://binary.pensoft.net/fig/1493329</uri></graphic></fig></tp:treatment-sec><tp:treatment-sec sec-type="description" id="SECID0EVXAG"><title>Description.</title><p>Perennial herb, up to 80 cm tall. Stems slightly prostrate at base, becoming erect or ascending upwards, quadrangular, white tomentose, gradually glabrescent below. Leaves opposite; petiole 0.3–1.1 cm long, white tomentose; blade ovate to elliptic, 6.5–10 × 3.8–5.5 cm, adaxially green and sparsely puberulous with short white hairs, cystoliths absent or sometimes sparsely present, abaxially pale green, tomentose along veins and conspicuously glandular-cystic; lateral veins 4–5(–6) pairs, prominently raised on both surfaces; base attenuate, apex acute; margin crenate-dentate with obtuse teeth. Inflorescences short terminal spikes, 1–4 cm long, often elongating at maturity, bearing 2–4 flowers; rachis tomentose. Bracts leaf-like, obovate to obovate-spatulate, 1–2 × 0.5–1 cm, puberulous on both surfaces, margin shallowly serrate, apex obtuse, base attenuate. Bracteoles linear to oblanceolate, 0.8–0.9 × 0.1–0.2 cm, midrib conspicuous, entire, densely white-hirsute on both surfaces. Calyx 5-lobed almost to base; lobes linear, 0.8–1.1 cm long, midrib prominent, densely pubescent on both surfaces, apex obtuse. Corolla pale purple to whitish, funnel-shaped, 2.8–4 cm long, slightly inflated and curved, externally puberulous, internally pubescent in throat and downward; tube basally cylindrical, ca. 2 mm wide, 1.1–1.3 cm long, gradually widened towards mouth; orifice 1.6–3 cm wide, 2–2.8 cm high; lobes oblong to obovate, subequal, ca. 1 × 1 cm, emarginate at apex. Stamens 4, included; filaments sparsely pubescent; shorter pair ca. 2 mm long, longer pair ca. 6 mm long. Anthers narrowly ellipsoid, ca. 3 mm long. Ovary cylindrical, ca. 3 mm long, upper 2/3 densely pubescent; style ca. 3 cm long, sparsely pubescent. Capsule narrowly ellipsoidal, ca. 1 cm long, ca. 2.5 mm in diam., upper 2/3 pubescent, 4-seeded.</p></tp:treatment-sec><tp:treatment-sec sec-type="phenology" id="SECID0E1XAG"><title>Phenology.</title><p>Flowering from November to January; fruiting in March.</p></tp:treatment-sec><tp:treatment-sec sec-type="etymology" id="SECID0E6XAG"><title>Etymology.</title><p>The specific epithet “danxiaensis” refers to the type locality, Danxia Mountain in Guangdong Province, China, to commemorate this unique landform and the rich plant diversity it harbors.</p></tp:treatment-sec><tp:treatment-sec sec-type="distribution" id="SECID0EOYAG"><title>Distribution and habitat.</title><p><italic><tp:taxon-name><tp:taxon-name-part taxon-name-part-type="genus" reg="Strobilanthes">Strobilanthes</tp:taxon-name-part> <tp:taxon-name-part taxon-name-part-type="species" reg="danxiaensis">danxiaensis</tp:taxon-name-part></tp:taxon-name></italic> is known only from Danxia Mountain, Guangdong Province, China. Only three populations have been discovered, with a total of fewer than 100 individuals. They grow in moist valleys at elevations of 350–400 m. Associated species include <italic><tp:taxon-name><tp:taxon-name-part taxon-name-part-type="genus" reg="Maesa">Maesa</tp:taxon-name-part> <tp:taxon-name-part taxon-name-part-type="species" reg="perlarius">perlarius</tp:taxon-name-part></tp:taxon-name></italic> (Lour.) Merr., <italic><tp:taxon-name><tp:taxon-name-part taxon-name-part-type="genus" reg="Alocasia">Alocasia</tp:taxon-name-part> <tp:taxon-name-part taxon-name-part-type="species" reg="odora">odora</tp:taxon-name-part></tp:taxon-name></italic> (Roxb.) K. Koch, <italic><tp:taxon-name><tp:taxon-name-part taxon-name-part-type="genus" reg="Strobilanthes">S.</tp:taxon-name-part> <tp:taxon-name-part taxon-name-part-type="species" reg="dimorphotricha">dimorphotricha</tp:taxon-name-part></tp:taxon-name></italic> Hance, <italic><tp:taxon-name><tp:taxon-name-part taxon-name-part-type="genus" reg="Oplismenus">Oplismenus</tp:taxon-name-part> <tp:taxon-name-part taxon-name-part-type="species" reg="compositus">compositus</tp:taxon-name-part></tp:taxon-name></italic> (L.) P. Beauv., <italic><tp:taxon-name><tp:taxon-name-part taxon-name-part-type="genus" reg="Tectaria">Tectaria</tp:taxon-name-part> <tp:taxon-name-part taxon-name-part-type="species" reg="devexa">devexa</tp:taxon-name-part></tp:taxon-name></italic> Copel., and <italic><tp:taxon-name><tp:taxon-name-part taxon-name-part-type="genus" reg="Lobelia">Lobelia</tp:taxon-name-part> <tp:taxon-name-part taxon-name-part-type="species" reg="nummularia">nummularia</tp:taxon-name-part></tp:taxon-name></italic> Lam.</p></tp:treatment-sec><tp:treatment-sec sec-type="conservation status" id="SECID0EB2AG"><title>Conservation status.</title><p><italic><tp:taxon-name><tp:taxon-name-part taxon-name-part-type="genus" reg="Strobilanthes">Strobilanthes</tp:taxon-name-part> <tp:taxon-name-part taxon-name-part-type="species" reg="danxiaensis">danxiaensis</tp:taxon-name-part></tp:taxon-name></italic> is currently known from only three small populations in moist valleys on Danxia Mountain. However, the species occurs in a rugged and heterogeneous landscape where botanical surveys remain incomplete, and additional suitable habitats in the region have not yet been systematically explored. There is insufficient evidence to formerly assess the species using IUCN guidelines and we consider this species to be Data Deficient (<abbrev xmlns:xlink="http://www.w3.org/1999/xlink" xlink:title="Data Deficient" id="ABBRID0ES2AG" xlink:type="simple">DD</abbrev>).</p></tp:treatment-sec></tp:taxon-treatment>
